# Supplementary material for: A picorna-like virus suppresses the N-end rule pathway to inhibit apoptosis
Source: eLife. 2017 Dec 12;6:e30590. doi: 10.7554/eLife.30590 (PMC5739542; doi:10.7554/eLife.30590)
Supplement: Figure 2—source data 1. [file elife-30590-fig2-data1.zip]

Archive with 8 entries (8 files):
- for Figure 2A.xls
- for Figure 2B.xls
- for Figure 2C.xls
- for Figure 2D.xls
- for Figure 2E.xls
- for Figure 2F.xls
- for Figure 2G.xls
- for Figure 2H.xls
