# Supplementary material for: A picorna-like virus suppresses the N-end rule pathway to inhibit apoptosis
Source: eLife. 2017 Dec 12;6:e30590. doi: 10.7554/eLife.30590 (PMC5739542; doi:10.7554/eLife.30590)
Supplement: Figure 2—source data 1. [file elife-30590-fig2-data1.zip › for Figure 2E.xls]

## Sheet: Sheet1
DCV/rp49	#1	#2	#3	Average	SD
GFP	1	1	1	1	0
DCP1+DrICE	2.59991	1.53003	2.59276	2.2409	0.615642
