# Supplementary material for: A picorna-like virus suppresses the N-end rule pathway to inhibit apoptosis
Source: eLife. 2017 Dec 12;6:e30590. doi: 10.7554/eLife.30590 (PMC5739542; doi:10.7554/eLife.30590)
Supplement: Figure 5—source data 1. [file elife-30590-fig5-data1.zip]

Archive with 2 entries (2 files):
- for Figure 5H.xls
- for Figure 5B.xls
