# Supplementary material for: A picorna-like virus suppresses the N-end rule pathway to inhibit apoptosis
Source: eLife. 2017 Dec 12;6:e30590. doi: 10.7554/eLife.30590 (PMC5739542; doi:10.7554/eLife.30590)
Supplement: Figure 7—source data 1. [file elife-30590-fig7-data1.zip › for Figure 7-figure supplement 1B.xls]

## Sheet: Sheet1
DCV/rp49	#1	#2	#3	Average	SD
GFP	1	1	1	1	0
NTAN1	1.13918	2.39496	2.60268	2.04561	0.791828
